# Supplementary material for: Photoactive PFA Coating through Fluorophilic Interactions for Continuous Flow Photochemistry
Source: JACS Au. 2025 Nov 25;5(12):5965–72. doi: 10.1021/jacsau.5c00804 (PMC12728596; doi:10.1021/jacsau.5c00804)
Supplement: Supplementary file 2 [file au5c00804_si_002.zip]

Archive with 3 entries (3 files):
- photochem_conversion.ipynb
- flowchem_nmr_data.csv
- flowchem_nmr_data_process_nmrglue__jacs_au.ipynb
