# Supplementary material for: Photoactive PFA Coating through Fluorophilic Interactions for Continuous Flow Photochemistry
Source: JACS Au. 2025 Nov 25;5(12):5965–72. doi: 10.1021/jacsau.5c00804 (PMC12728596; doi:10.1021/jacsau.5c00804)
Supplement: Supplementary file 2 [file au5c00804_si_002.zip › photochem_conversion.ipynb]

# %% [code]

from google.colab import drive
import pandas as pd

!pip install --upgrade -q gspread
!pip install gspread-dataframe==3.3.0

import gspread
import pandas as pd
from google.colab import auth
auth.authenticate_user()
from google.auth import default

# %% [code]
from scipy.integrate import simpson
import pandas as pd
import matplotlib.pyplot as plt
import numpy as np
from sklearn.metrics import r2_score

# %% [code]
creds, _ = default()
gc = gspread.authorize(creds)
from gspread_dataframe import get_as_dataframe

# %% [code]
# Save the csv file from the nmr campaign in Google Drive and then open the file as a Google Sheet in your drive.

# %% [code]
# Replace 'YOUR_GOOGLE_SHEET_KEY' with your actual Google Sheet key
google_sheet_key = 'YOUR_GOOGLE_SHEET_KEY'

# Use the variable when opening the sheet
flow = gc.open_by_key(google_sheet_key)

# %% [code]


# %% [code]
flow_nmr = flow.worksheet("flowchem_nmr_data") # By title

# %% [code]
nmr = get_as_dataframe(flow_nmr, parse_dates=False, usecols =list(range(5)),nrows=200).reset_index(drop=True)
#nmr = get_as_dataframe(flow_nmr, parse_dates=False).reset_index(drop=True)

# %% [code]
nmr

# %% [code]
# Drop rows that contain any NaN values
nmr.dropna(inplace=True)

# Display the resulting dataframe
nmr

# %% [code]
plt.figure(figsize=(10, 6))
plt.scatter(nmr['Elapsed Time (min)'], nmr['Conversion (%)'])
plt.xlabel('Time Elapsed')
plt.ylabel('Conversion')
plt.title('Conversion vs Time Elapsed')
plt.grid(True)
plt.show()


# %% [code]
plt.figure(figsize=(10, 6))
plt.scatter(nmr['Elapsed Time (min)'], nmr['Conversion (%)'])
plt.axvline(x=45, color='r', linestyle='--', label='Line at 45 min') # Add the vertical line
plt.xlabel('Time Elapsed')
plt.ylabel('Conversion')
plt.title('Conversion vs Time Elapsed')
plt.grid(True)
plt.legend() # Show the legend to display the label for the vertical line
plt.show()

# %% [code]
nmr_45 = nmr[nmr['Elapsed Time (min)'] >= 45].reset_index(drop=True)
nmr_45_2 = nmr_45[nmr_45['Conversion (%)'] >=0].reset_index(drop=True)

# %% [code]

plt.figure(figsize=(10, 6))
plt.scatter(nmr_45_2['Elapsed Time (min)'], nmr_45_2['Conversion (%)'])
plt.axvline(x=45, color='r', linestyle='--', label='Line at 45 min') # Add the vertical line
plt.xlabel('Time Elapsed')
plt.ylabel('Conversion')
plt.title('Conversion vs Time Elapsed')
plt.ylim(0, 100)
plt.grid(True)
plt.legend() # Show the legend to display the label for the vertical line
plt.show()

# %% [code]
# Convert columns to numeric, coercing errors to NaN
nmr_45_2['Conversion (%)'] = pd.to_numeric(nmr_45_2['Conversion (%)'], errors='coerce')
nmr_45_2['Elapsed Time (min)'] = pd.to_numeric(nmr_45_2['Elapsed Time (min)'], errors='coerce')

# Drop rows with NaN values that might have been introduced by the conversion
nmr_45_2_cleaned = nmr_45_2.dropna(subset=['Conversion (%)', 'Elapsed Time (min)']).reset_index(drop=True)

# Convert to numpy arrays
conversion_array = nmr_45_2_cleaned['Conversion (%)'].values
time_array = nmr_45_2_cleaned['Elapsed Time (min)'].values

# Print the lengths of the arrays
print(f"Length of conversion_array: {len(conversion_array)}")
print(f"Length of time_array: {len(time_array)}")


# Calculate the area under the curve using the Simpson's rule
area_under_curve = simpson(conversion_array, time_array)

print(f"Total conversion under the curve after 45 minutes: {area_under_curve:.2f}")

# %% [code]
nmr_45_2_cleaned['theoretical_conv'] = 100

# %% [code]
nmr_45_2_cleaned

# %% [code]
# Calculate the theoretical area under the curve
theoretical_area_under_curve = simpson(nmr_45_2_cleaned['theoretical_conv'], nmr_45_2_cleaned['Elapsed Time (min)'])

print(f"Total theoretical conversion under the curve after 45 minutes: {theoretical_area_under_curve:.2f}")

# %% [code]
# Fit a 2nd order polynomial
coeffs = np.polyfit(nmr_45_2_cleaned['Elapsed Time (min)'], nmr_45_2_cleaned['Conversion (%)'], 2)
poly = np.poly1d(coeffs)

# Generate points for the fitted curve
time_for_curve = np.linspace(nmr_45_2_cleaned['Elapsed Time (min)'].min(), nmr_45_2_cleaned['Elapsed Time (min)'].max(), 100)
conversion_for_curve = poly(time_for_curve)

# Plot the data and the fitted polynomial
plt.figure(figsize=(10, 6))
plt.scatter(nmr_45_2_cleaned['Elapsed Time (min)'], nmr_45_2_cleaned['Conversion (%)'], label='Data')
plt.plot(time_for_curve, conversion_for_curve, color='red', label='2nd Order Polynomial Fit')
plt.axvline(x=45, color='r', linestyle='--', label='Line at 45 min') # Add the vertical line
plt.xlabel('Time Elapsed')
plt.ylabel('Conversion')
plt.title('Conversion vs Time Elapsed with 2nd Order Polynomial Fit')
plt.ylim(0, 100)
plt.grid(True)
plt.legend()
plt.show()

# Calculate the area under the fitted polynomial curve
area_under_poly_curve = simpson(conversion_for_curve, time_for_curve)

print(f"Area under the fitted 2nd order polynomial curve after 45 minutes: {area_under_poly_curve:.2f}")

# Calculate R-squared
predicted_conversion = poly(nmr_45_2_cleaned['Elapsed Time (min)'])
r2 = r2_score(nmr_45_2_cleaned['Conversion (%)'], predicted_conversion)

print(f"R-squared of the 2nd order polynomial fit: {r2:.4f}")

# %% [code]


# %% [code]
# Fit a 3rd order polynomial
coeffs_3rd = np.polyfit(nmr_45_2_cleaned['Elapsed Time (min)'], nmr_45_2_cleaned['Conversion (%)'], 3)
poly_3rd = np.poly1d(coeffs_3rd)

# Generate points for the fitted curve
time_for_curve_3rd = np.linspace(nmr_45_2_cleaned['Elapsed Time (min)'].min(), nmr_45_2_cleaned['Elapsed Time (min)'].max(), 100)
conversion_for_curve_3rd = poly_3rd(time_for_curve_3rd)

# Plot the data and the fitted polynomial
plt.figure(figsize=(10, 6))
plt.scatter(nmr_45_2_cleaned['Elapsed Time (min)'], nmr_45_2_cleaned['Conversion (%)'], label='Data')
plt.plot(time_for_curve_3rd, conversion_for_curve_3rd, color='green', label='3rd Order Polynomial Fit')
plt.axvline(x=45, color='r', linestyle='--', label='Line at 45 min') # Add the vertical line
plt.xlabel('Time Elapsed')
plt.ylabel('Conversion')
plt.title('Conversion vs Time Elapsed with 3rd Order Polynomial Fit')
plt.ylim(0, 100)
plt.grid(True)
plt.legend()
plt.show()

# Calculate the area under the fitted 3rd order polynomial curve
area_under_poly_curve_3rd = simpson(conversion_for_curve_3rd, time_for_curve_3rd)

print(f"Area under the fitted 3rd order polynomial curve after 45 minutes: {area_under_poly_curve_3rd:.2f}")

# Calculate R-squared
predicted_conversion_3rd = poly_3rd(nmr_45_2_cleaned['Elapsed Time (min)'])
r2_3rd = r2_score(nmr_45_2_cleaned['Conversion (%)'], predicted_conversion_3rd)

print(f"R-squared of the 3rd order polynomial fit: {r2_3rd:.4f}")


# %% [code]


# %% [code]
nmr_45_2_cleaned

# %% [code]
# Get the first and last Elapsed Time (min) values from the cleaned dataframe
first_elapsed_time = nmr_45_2_cleaned['Elapsed Time (min)'].iloc[0]
last_elapsed_time = nmr_45_2_cleaned['Elapsed Time (min)'].iloc[-1]

# Subtract the first from the last and save it to a variable
time_difference = last_elapsed_time - first_elapsed_time
time_difference_hr = time_difference / 60

print(f"Difference between the last and first Elapsed Time (min): {time_difference:.2f}")
print(f"Difference between the last and first Elapsed Time (hr): {time_difference_hr:.2f}")

# %% [code]
# theoretical max grams is 0.4g per hr.
theor_per_min = 0.4/60
print(f'{theor_per_min} grams per min')

#over time
theor_total = theor_per_min * time_difference
print(f'{theor_total} grams over {time_difference/60} hrs')

# %% [code]


# %% [code]
actual_percent = area_under_poly_curve_3rd/theoretical_area_under_curve

actual_total = actual_percent * theor_total
print(f'{actual_total:.2f} grams over {time_difference/60} hrs')
print (f'{actual_percent*100:.2f} percent of theoretical')

# %% [code]


# %% [code]
