# Supplementary material for: Photoactive PFA Coating through Fluorophilic Interactions for Continuous Flow Photochemistry
Source: JACS Au. 2025 Nov 25;5(12):5965–72. doi: 10.1021/jacsau.5c00804 (PMC12728596; doi:10.1021/jacsau.5c00804)
Supplement: Supplementary file 2 [file au5c00804_si_002.zip › flowchem_nmr_data.csv]

Elapsed Time (min)	Product	Reactant1	Reactant2	Conversion (%)
0	-0.000192883	0.002118558	-0.003053418	-10.01639643
6.226578466	-0.005515393	-0.005062324	-0.001627325	52.14162338
12.4653257	0.000905654	0.000861356	0.001410837	51.2534494
18.70331685	-0.001483682	0.000458939	0.000248476	144.7858147
24.94104021	-0.000461902	-0.00042586	-0.002563486	52.02993083
31.18250413	0.010753801	0.001357525	0.00823874	88.791279
37.418688	0.022904243	0.016633964	0.021712162	57.92939253
43.64683086	0.031056319	0.013569899	0.018933467	69.59209185
49.8858579	0.041147141	0.007935017	0.021935195	83.83319384
56.12241203	0.042032879	0.015215031	0.017092275	73.42255606
62.35131822	0.038732916	0.009126113	0.021483931	80.93126176
68.59229938	0.037854554	0.01377677	0.016283236	73.31703136
74.82518355	0.032810535	0.016597558	0.021894299	66.40720742
81.0607455	0.042212188	0.013975019	0.019017049	75.12775666
87.29556332	0.030661063	0.013153267	0.015215068	69.97953256
93.52776535	0.041413868	0.010866397	0.016081945	79.21510779
99.76292098	0.034214229	0.008576442	0.020394287	79.95721597
105.9971277	0.030937015	0.009069868	0.019982875	77.32923015
112.244888	0.030457306	0.011147753	0.011691701	73.20577444
118.4937931	0.031753924	0.00774958	0.016349271	80.38255099
124.7389268	0.029580145	0.009529775	0.015200378	75.63335672
130.9833394	0.028579982	0.011451135	0.019695854	71.39441603
137.2199211	0.031305152	0.00971074	0.016076404	76.32444503
143.4728969	0.028485643	0.010146466	0.015750967	73.73566689
149.7124623	0.029949858	0.011262153	0.012383042	72.67264335
155.9605566	0.029724522	0.010887788	0.008976391	73.19091558
162.2125391	0.029982545	0.007861221	0.014503018	79.22717029
168.4463825	0.027598841	0.008266693	0.014057176	76.95087218
174.6942051	0.026323443	0.011091362	0.012537411	70.35568747
180.9252727	0.02555819	0.006047217	0.009171615	80.86651211
187.170632	0.031284072	0.012346504	0.013423433	71.7021757
193.4168414	0.027057974	0.01116848	0.013182005	70.78337482
199.65947	0.035137179	0.010969506	0.011443553	76.20842663
205.8940944	0.030976999	0.009530432	0.018592623	76.47238552
212.1400501	0.027847668	0.011828263	0.012870539	70.18781184
218.3728905	0.030224769	0.003774552	0.017094075	88.89815447
224.6221795	0.025696486	0.011929081	0.016629903	68.29527914
230.8593246	0.025183798	0.013412169	0.016589116	65.24981793
237.0926451	0.025308331	0.010456949	0.010868146	70.76228921
243.3265348	0.027392383	0.009218242	0.015732891	74.82085642
249.5690071	0.03009193	0.014362908	0.014368681	67.69101296
255.8141248	0.03134967	0.008607011	0.01175885	78.45914488
262.0596401	0.027077671	0.009260656	0.00958742	74.51545848
268.3078502	0.025926924	0.01136639	0.014830147	69.52164073
274.5451275	0.026687865	0.009464145	0.016721105	73.82124898
280.7929437	0.02579806	0.01012422	0.01067981	71.81632061
287.0428402	0.028957128	0.012274579	0.013444827	70.23024206
293.2796819	0.023841883	0.009441425	0.013906772	71.63315341
299.5257496	0.025947863	0.008806409	0.014991212	74.66093085
305.7618731	0.024363947	0.011070748	0.017523948	68.75732082
312.0076728	0.027078322	0.011537078	0.014404886	70.123116
318.2568856	0.023898114	0.010330249	0.014351023	69.81962348
324.5087402	0.026770416	0.014381029	0.012218333	65.05340442
330.7571727	0.024595322	0.011546965	0.013462164	68.05137241
336.9958528	0.022782978	0.010540746	0.010752267	68.36864312
343.2327002	0.024072984	0.012896646	0.01296505	65.11556624
349.4681304	0.02382836	0.011218494	0.014180635	67.99001134
355.7104852	0.022665955	0.011535498	0.017127809	66.27190573
361.955987	0.030224376	0.011370668	0.01550291	72.66340654
368.1890038	0.026039603	0.010548271	0.016065444	71.17003591
374.419135	0.026216654	0.007992356	0.012090326	76.63669406
380.6661848	0.022601903	0.010761448	0.013976666	67.74470339
386.9019163	0.027013102	0.012419825	0.014585801	68.50392283
393.1369929	0.026328596	0.013302598	0.017965716	66.43402166
399.3889266	0.024346206	0.013099007	0.014332876	65.01820705
405.6284934	0.027383182	0.013791194	0.012445758	66.50539691
411.8644176	0.023087881	0.015403451	0.016230089	59.98202584
418.1001653	0.026830119	0.016522558	0.01689017	61.8880332
424.3378978	0.026753473	0.010691924	0.016596739	71.44662702
430.5785508	0.02227825	0.009768034	0.013995215	69.51898081
436.8197203	0.028810274	0.015284169	0.016748365	65.33765215
443.0554121	0.032822179	0.012787384	0.013767246	71.96337032
449.2876826	0.020236202	0.011797734	0.020550816	63.17113869
455.5256749	0.025733433	0.011481451	0.018311173	69.14822801
461.7624506	0.023915695	0.015860919	0.016287908	60.12501498
467.996533	0.026060812	0.011202867	0.017199043	69.93623025
474.2209585	0.019397496	0.009917195	0.017976643	66.16988086
480.4550144	0.020915944	0.010125221	0.016578972	67.38131133
486.6884737	0.02077531	0.011598328	0.018524418	64.17354069
492.9195646	0.017140265	0.012393734	0.015241478	58.03570662
499.1525813	0.028162483	0.012980775	0.013022346	68.44981207
505.3846815	0.019503673	0.013417903	0.014883476	59.24283044
511.6235751	0.019812902	0.01316322	0.015195017	60.08257078
517.8541469	0.022485426	0.012053943	0.017078468	65.10085947
524.0919684	0.02207718	0.016196744	0.017799777	57.68203921
530.3280787	0.02318858	0.013047343	0.016340599	63.99334684
536.559702	0.020935828	0.013761916	0.018703494	60.33772078
542.7909664	0.02531429	0.01082216	0.017770048	70.05195677
549.0265278	0.026048915	0.014346574	0.020550645	64.48471298
555.2583562	0.023454633	0.012033492	0.015763175	66.09149706
561.494332	0.023172688	0.012932643	0.015516349	64.18079243
567.7287134	0.021954247	0.014722057	0.020441668	59.85948526
573.9614021	0.020894323	0.018121126	0.015853673	53.55397247
580.1879876	0.125108941	-0.169835527	-0.349247864	-279.7194118
586.4259376	0.024824525	0.012480565	0.019513632	66.5446053
592.7222834	0.024099261	0.012771765	0.019352027	65.36097268
598.946785	0.020744109	0.012224177	0.018738842	62.92140652
605.1658565	0.024613364	0.011168465	0.017011622	68.78732727
611.3912452	0.023043302	0.010182931	0.019905279	69.35273604
617.6205128	0.022913084	0.011727797	0.016842032	66.14463333
623.848704	0.022252252	0.008072896	0.020828986	73.37887416
630.0799373	0.019460692	0.010260998	0.013614314	65.47639845
636.3085178	0.028884739	0.012151517	0.016293676	70.38833857
642.5335547	0.021744709	0.01680824	0.023861768	56.40219382
648.760439	0.021760695	0.012168939	0.020319564	64.1347772
654.9888124	0.020382928	0.010471838	0.0193931	66.06087368
661.2151733	0.022960712	0.015083149	0.018268899	60.35326543
667.431798	0.023313605	0.01426779	0.018418094	62.03496371
673.6614263	0.020036864	0.015701485	0.019120789	56.06544433
679.8894158	0.018885262	0.014086516	0.018995951	57.27705124
686.1184097	0.0217733	0.01595647	0.017066815	57.7085425
692.3446289	0.022916579	0.01359519	0.019824783	62.76490962
698.568024	0.021006021	0.017207922	0.020877814	54.96951881
704.7942173	0.025879756	0.016349744	0.020518742	61.28359506
711.020653	0.017494809	0.011388135	0.018427725	60.57141916
717.2493927	0.023192893	0.018236796	0.018460291	55.98133444
723.475741	0.011857559	0.015072983	0.015616594	44.03015364
729.7023092	0.018778861	0.01691077	0.023525401	52.61713442
735.9293501	0.020673748	0.015074726	0.021611076	57.83113382
742.1611196	0.021544028	0.008539453	0.022057893	71.61414649
748.3912531	0.021071556	0.014244971	0.024677829	59.66485909
754.618565	0.016869285	0.016771637	0.022058	50.14513227
760.8457616	0.0201044	0.018801702	0.020093127	51.67415693
767.0717264	0.022043799	0.016842507	0.02613243	56.68781928
773.2972552	0.016769151	0.016604359	0.022395911	50.24688961
779.5210599	0.018438373	0.01344254	0.016701757	57.83514848
785.7501883	0.019795239	0.01613371	0.019623031	55.09551265
791.9755641	0.022508282	0.014725267	0.024947724	60.45161548
798.2021907	0.014708448	0.015781105	0.021885825	48.24094319
804.432358	0.017391463	0.013708454	0.016053344	55.92125205
810.6566789	0.011824055	0.019405031	0.021004512	37.86231427
816.8819853	0.019034557	0.018836401	0.021630538	50.26162117
823.1140851	0.02002638	0.01822108	0.020060023	52.36002526
829.3428936	0.018714347	0.017800826	0.020746442	51.2508792
835.570497	0.018171966	0.014676181	0.019282607	55.3211285
841.8002717	0.019581418	0.019264273	0.025051303	50.40821162
848.0182399	0.01399379	0.014656951	0.021105406	48.84268089
854.2454265	0.013511393	0.016645492	0.02002916	44.80367652
860.4747141	0.020062065	0.015434498	0.021106865	56.5183309
866.7053083	0.01901553	0.019179798	0.020783375	49.78496319
872.9349781	0.014124073	0.018307973	0.022283328	43.54974439
879.1637037	0.019419153	0.017442033	0.023030111	52.681846
885.391791	0.014895326	0.020395393	0.023587665	42.20748886
891.6195511	0.015605799	0.019309166	0.023937956	44.69659154
897.8466045	0.020277461	0.020814898	0.022869404	49.3460619
904.0756015	0.017427939	0.014422505	0.021618813	54.71804175
910.3002241	0.017852145	0.017972346	0.023970224	49.83223593
916.5261422	0.019482807	0.020114299	0.02209812	49.20260275
922.7545895	0.01036076	0.015247247	0.023571729	40.45906428
928.9810392	0.014500735	0.016834248	0.024599796	46.27650471
935.2110507	0.017101787	0.020203495	0.02165972	45.84280304
941.4413341	0.019585223	0.020363165	0.021257647	49.02631575
947.6683626	0.012743725	0.019864747	0.020158201	39.08102453
953.8937927	0.014796229	0.016342257	0.026228969	47.51749677
960.1218845	0.012803459	0.017751759	0.024725777	41.90269128
966.3491013	0.016257624	0.017339933	0.023499585	48.389303
972.5749215	0.01674179	0.018419356	0.024578779	47.61446104
978.8019693	0.013327285	0.020886885	0.02733675	38.9525306
985.0303914	0.014878357	0.020428533	0.02202124	42.14009508
991.2630042	0.014293008	0.017676376	0.023135698	44.7084254
997.4890996	0.012780246	0.014453365	0.021372177	46.9282097
1003.716858	0.015833062	0.022339928	0.026777186	41.47713352
1009.944246	0.013989309	0.019702444	0.022683963	41.52146404
1016.173233	0.012534951	0.017211099	0.022748919	42.13988419
1022.398518	0.014740243	0.019055411	0.024586124	43.61579416
1028.625327	0.015268405	0.017998899	0.026871059	45.89613026
1034.85299	0.013247522	0.019947324	0.025285943	39.90837138
1041.081412	0.011815109	0.017752366	0.027657153	39.95981685
1047.309004	0.015032994	0.021055266	0.023038216	41.65618938
1053.535899	0.015466349	0.017940526	0.024773413	46.29690559
1059.763825	0.014546219	0.017912028	0.024165046	44.81517183
1065.990616	0.014793213	0.018357091	0.024811282	44.62466865
1072.21719	0.007747727	0.023089472	0.025859321	25.12461235
