# Supplementary material for: Photoactive PFA Coating through Fluorophilic Interactions for Continuous Flow Photochemistry
Source: JACS Au. 2025 Nov 25;5(12):5965–72. doi: 10.1021/jacsau.5c00804 (PMC12728596; doi:10.1021/jacsau.5c00804)
Supplement: Supplementary file 2 [file au5c00804_si_002.zip › flowchem_nmr_data_process_nmrglue__jacs_au.ipynb]

# %% [markdown]
## .dx_process.v2

pm250227
modified to include time stamp and write excel file
modified data processing to return dictionary to extract epoch_time


# data processing for .dx files from benchtop spectrometer

* test software for benchtop nmr
* autophase, autobaseline, zerofilling and line broadening
* manually select peaks and widths for integration

# Notes
* change system path for your computer
* a Hanning filter is used to ensure that the FID is smoothly truncated to zero for better phasing
* use native nmrglue for autophase
* Parameters for automatic baseline correction have been implemented
* The x axis is set using using chemical shift from solvent peak
* accurate peak intergals with adjustable widths and localized baseline subtraction

# %% [code]
import matplotlib.pyplot as plt
import numpy as np

import sys
import os
# nmrglue directory
pydir1='C:/Users/...directory here..'
sys.path.append(pydir1)
# nmrglue v0.9
import nmrglue as ng
import pandas as pd

from tkinter import filedialog
from tkinter import *

# import pickle
import copy
from scipy import optimize

import datetime
import pytz

import warnings
warnings.filterwarnings("ignore")

# %matplotlib nbagg
%matplotlib inline

# %% [code]
""" functions """

def getfndir():
    """ get directory name """
    root = Tk()
    root.withdraw()
    msg1='Choose data directory: '
    print(msg1)
    fndir=filedialog.askdirectory()
    print(fndir)
    return fndir

def read_dx_60MHz(fn):
    """ read .dx data format
    return: dic, data udic """
    dic, data = ng.fileio.jcampdx.read(fn)
    udic = ng.fileio.jcampdx.guess_udic(dic, data)

    """ create complex array for FT """
    tdata=np.array(data)
    tdata=tdata[0,:] + 1.0j*tdata[1,:]

    """ fix parameters """
    offset = dic['.SOLVENTREFERENCE']
    offset = float(offset[0])
    sw = dic['$SW']
    sw = float(sw[0])*udic[0]['obs']
    udic[0]['sw'] = sw
    udic[0]['offset'] = offset

    return dic, tdata, udic


""" automatic baseline detection"""
def abd(data, nsec, nf, nwin):
    # auto baseline detection
    # input: data, nsec (# baseline sections (32))
    #   nf (noise factor (3), nwin: window width (20))
    # output: xbsl, ybsl
    ndata=int(data.shape[0]/nsec)
    npts=data.shape[0]
    sigma=np.zeros(nsec)
    yt=np.zeros(npts)
    for i in range(nsec):
            tdata=data[i*ndata:(i+1)*ndata]
            sigma[i]=np.max(tdata)-np.min(tdata)
    nl=np.min(sigma)               # noise level
    # find baseline points
    for i in range(nwin+1, npts-(nwin+1), 1):
        tdata=data[int(i-nwin/2):int(i+nwin/2)]
        tsigma=np.max(tdata)-np.min(tdata)
        if tsigma < nl*nf:
            yt[i]=data[i]
    # --- get xbsl and ybsl
    xbsl=np.array([])
    ybsl=np.array([])
    for i in range(npts):
        if yt[i] != 0.:
            xbsl=np.append(xbsl, i)
            ybsl=np.append(ybsl, yt[i])
    return xbsl, ybsl

""" polynomial fit to baseline """
def bsl_poly(data, xbsl, ybsl, porder):
    """ xbsl - x baseline point
        ybsl - y baseline point
        porder polynomial order for fit
        return: baseline corrected data"""
    npt = data.shape[-1]
    xpts=np.linspace(1,npt,npt)
    z = np.polyfit(xbsl, ybsl, porder)
    f = np.poly1d(z)
    bsl = f(xpts)
    return data-bsl

def ppm_to_pts(xax, xe):
    """ convert ppm list to list of points """
    npts = len(xe)
    xe_pts = []
    for i in range(npts):
        indx=np.argmin(np.abs(xax-xe[i]))
        xe_pts.append(indx)
    return xe_pts

def get_xax(data, udic):
    """ create corrected axis from udic """
    npts = len(data)
    left_pt = udic[0]['offset'] + udic[0]['sw']/(2.*udic[0]['obs'])
    right_pt = udic[0]['offset'] - udic[0]['sw']/(2.*udic[0]['obs'])

    xax = np.linspace(right_pt, left_pt, npts)
    return xax

def xax_fix(xax, tdata, ref_ppm):
    th = 0.8*np.max(tdata.real)
    peaks = ng.peakpick.pick(tdata, th)
    xpeak = peaks['X_AXIS'].astype('int')
    xppm=xax[xpeak]
    delta = ref_ppm -np.min(xppm)
    xax = xax + delta
    return xax

def pickplot(ax1, tdata, th):
    peaks = ng.peakpick.pick(tdata, th)
    xpeak = peaks['X_AXIS'].astype('int')
    xppm=ax1[xpeak]
    toff=0.01*max(tdata)
    # --- plots
    plt.plot(ax1, tdata)
    plt.plot(ax1[xpeak], tdata[xpeak]+toff, 'r|')
    ax1[xpeak]
    return peaks, xpeak

def peak_plot_lbs(xax, data, xppm, w):
    """ peak plot with local baseline subtraction
    pm 12Oct2024 -- changed input
    xppm: peak position
    w integration width
    """
    x1, x2 = xppm -w, xppm +w
    """ extract area for integration """
    idx1 = (np.abs(xax-x1)).argmin()

    idx2 = (np.abs(xax-x2)).argmin()

    if idx2 < idx1:
      idx1, idx2 = idx2, idx1
    x=xax[idx1:idx2]
    y=data[idx1:idx2]

    """ linear baseline """
    npts = len(x)
    x0, x1 = x[0], x[-1]
    y0, y1 = y[0], y[-1]
    dx = x0 - x1
    dy = y0 - y1
    slope_bsl = dy/npts
    xbsl = np.linspace(0, npts, npts)
    ybsl = y[0] - xbsl*slope_bsl
    plt.fill_between(x, y, ybsl, color='r', alpha=0.25)
    plt.plot(x, ybsl, 'r-')
    plt.plot(x0, y0, 'r.')
    plt.plot(x1, y1, 'r.')
    # plot the cumulative sum
    cum_yint = np.cumsum(y.real)
    cum_yint = np.flip(cum_yint)
    scf = np.max(data.real)
    scf_int = 5.*np.max(scf)
    plt.plot(x, cum_yint/scf_int + 0.001*scf, 'r-')

def integrate_lbs(ax, data, xppm, w):
    """ returns peak intergals with local baseline subtraction """
    x1, x2 = xppm -w, xppm +w

    """ extract area for integration """
    idx1 = (np.abs(ax-x1)).argmin()
    idx2 = (np.abs(ax-x2)).argmin()
    if idx2 < idx1:
      idx1, idx2 = idx2, idx1
    x=ax[idx1:idx2]
    y=data.real[idx1:idx2]

    """ linear baseline """
    npts = len(x)
    x0, x1 = x[0], x[-1]
    y0, y1 = y[0], y[-1]
    dx = x0 - x1
    dy = y0 - y1
    slope_bsl = dy/npts
    xbsl = np.linspace(0, npts, npts)
    ybsl = y[0] - xbsl*slope_bsl

    """ subtraction local baseline """
    yint = np.sum(y.real - ybsl)
    return yint


def data_to_epoch(date_string):
    """ converts date string to epoch time """
    format_string = '%Y/%m/%d %H:%M:%S%z'

    # Parse the date string into a datetime object
    date_object = datetime.datetime.strptime(date_string, format_string)

    # Convert the datetime object to epoch time
    epoch_time = int(date_object.timestamp())
    return epoch_time


# %% [markdown]
## get files from directory

# %% [code]
""" set directory """
dirproj = getfndir()

""" get data file names """
path=dirproj
fnamef = os.listdir(path)

""" select files of interest (foi) for analysis"""
foi = '.dx'
file_list = []
nfiles = len(fnamef)

for i in range(nfiles):
    """ select files of interest """
    if foi in fnamef[i]:
        file_list.append(fnamef[i])

print('# files: ', nfiles)

# %% [code]
""" NMR data processing  """
# process test spectrum
fn = file_list[100]

""" set parameters for data processing """

# todo -- create pulldown menu with parameter choices for lb_hz and solvent

dicproc ={}

# set line broadening
dicproc['lb'] = 2.0

# set solvent
dicproc['solvent'] = 'Acetone'

""" function to process .dx files """
def proc_dx(fn, dicproc):
    fn1=os.path.join(path, fn)
    dic, data, udic = read_dx_60MHz(fn1)

    xax = get_xax(data, udic)
    tdata = copy.deepcopy(data)


    """ window function multiplication """
    npt=tdata.shape[0]
    xpt=np.linspace(1,npt,npt)
    win = 0.5 + 0.5*np.cos(np.pi*xpt/npt)
    tdata = tdata*win

    """ line broadenting """
    lb_hz = dicproc['lb']
    lb_pts=lb_hz/udic[0]['sw']
    tdata = ng.proc_base.em(tdata, lb_pts)

    """ fft """
    tdata = ng.proc_base.fft(data)

    """ auto phase  """
    tdata = ng.proc_autophase.autops(tdata, "peak_minima", disp = False)

    """ baseline correction """
    # auto baseline detection -- parameters altered for benchtop NMR
    xbsl, ybsl = abd(tdata, 128, 3, 60)
    tdata = bsl_poly(tdata, xbsl, ybsl, 1)

    """ fix x axis """
    scf = np.max(tdata.real)
    tdata = tdata/scf
    # set peak pick threshold to 0.9 for tallest peaks
    th = 0.9
    peaks = ng.peakpick.pick(tdata, th)
    xpeak = peaks['X_AXIS'].astype('int')

    # todo -- set up for other solvents
    if dicproc['solvent'] == 'DMAC':
        ref_ppm = 1.97
    elif dicproc['solvent'] == 'Acetone':
        ref_ppm = 2.1
    else:
        print('Solvent not found')

    # todo -- make sure solvent reference peak is first in list
    delx = xax[xpeak[0]] - ref_ppm
    xax = xax - delx

    return xax, tdata, dic

xax, tdata, dic = proc_dx(fn, dicproc)
# plot
# fig, ax = plt.subplots()
plt.plot(xax, tdata.real)
plt.plot(xax, tdata.real*40 +.1)
plt.ylim(-.01, 1.1)
plt.gca().invert_xaxis()
plt.xlim(10,0)

""" manually pick peaks for integration
p1: 6.55 (product 1)
r1: 5.61  (reactant 1 -- doublet)
r2: 5.2  (reactant 2 -- doublet) """
peak_list = [6.55, 5.61, 5.2]
plt.axvline(x=peak_list[0], color='r', linestyle='--', linewidth=1)
plt.axvline(x= peak_list[1], color='b', linestyle='--', linewidth=1)
plt.axvline(x= peak_list[2], color='b', linestyle='--', linewidth=1)
plt.title(fn)
plt.show()

# %% [code]
""" test time stamp """
import datetime
import pytz

fn = file_list[100]
fn1=os.path.join(path, fn)
dic, data, udic = read_dx_60MHz(fn1)


def data_to_epoch(date_string):
    format_string = '%Y/%m/%d %H:%M:%S%z'

    # Parse the date string into a datetime object
    date_object = datetime.datetime.strptime(date_string, format_string)

    # Convert the datetime object to epoch time
    epoch_time = int(date_object.timestamp())
    return epoch_time

date_string = dic['LONGDATE'][0]
epoch_time = data_to_epoch(date_string)

print(epoch_time), fn

# %% [code]
""" intergal plot with local baseline subtraction
This cell creates a plot to visualize the integrated area
"""

plt.plot(xax, tdata)

# peak positions and width
peak_list = [6.55, 5.61, 5.2]
width_list = [0.25, 0.2, .2]
i=0
xppm, w = peak_list[i], width_list[i]
peak_plot_lbs(xax, tdata, xppm, w)

i=1
xppm, w = peak_list[i], width_list[i]
peak_plot_lbs(xax, tdata, xppm, w)

i=2
xppm, w = peak_list[i], width_list[i]
peak_plot_lbs(xax, tdata, xppm, w)

plt.ylim(-.001, 0.01)
plt.gca().invert_xaxis()
plt.xlim(9,4)
plt.show()

# %% [code]
""" calculate intergals from peak list and width list
i_prod: intergal product
i_react: intergal reactant
convert: percent conversion
convert = 100.*(i_prod/2.) /(i_prod/2. + i_react/2.)

"""

i_prod = integrate_lbs(xax, tdata, peak_list[0], width_list[0])
i_react = integrate_lbs(xax, tdata, peak_list[1], width_list[1])
convert = 100.*(i_prod/2.) /(i_prod/2. + i_react/2.)    

print('Prod: ', i_prod, 'Reactant: ', i_react, 'Conversion: ', convert)

# %% [code]
""" loop through file names and create data frame with results
fn:
epoch_time:
i_prod1: intergal product 1
i_react1: intergal reactant1
i_react2: intergal reactant2
convert: conversion = 100.*((i_prod/2)/(i_prod/2 + i_react1/2.))

"""
# number of files
nfiles =len(fnamef)

# results list
iresult = []

for i in range(nfiles):
    # set file name
    fn = fnamef[i]

    # process data
    xax, tdata, dic = proc_dx(fn, dicproc)

    # integrate
    i_prod = integrate_lbs(xax, tdata, peak_list[0], width_list[0])
    i_react1 = integrate_lbs(xax, tdata, peak_list[1], width_list[1])
    i_react2 = integrate_lbs(xax, tdata, peak_list[2], width_list[2])

    # calculate conversion
    convert = 100.*(i_prod/2.) /(i_prod/2. + i_react1/2.)

    # get epoch time from dictionary
    date_string = dic['LONGDATE'][0]
    epoch_time = data_to_epoch(date_string)

    # save result
    iresult.append([fn, epoch_time, i_prod, i_react1, i_react2, convert])

# create data frame
df = pd.DataFrame(iresult, columns=['File', 'Epoch Time', 'Product', 'Reactant2', 'Reactant2', '%Conversion'])

df.head()


# %% [code]
""" plot conversion vs time """

# Filter values between 0 and 100
filtered_df = df[(df['%Conversion'] >= 0) & (df['%Conversion'] <= 100)]

# Create a scatter plot
plt.scatter(filtered_df.index, filtered_df['%Conversion'], color='blue', label='Values 0-100')
plt.xlabel('Index')
plt.ylabel('%Conversion')
plt.title('Scatter Plot of Values (0 to 100)')
plt.legend()
plt.grid(True)
plt.show()

# %% [code]
""" write csv results file
the .csv file has the same name as the first data file
"""

# change to data directory
os.chdir(dirproj)

# get file name
filename_dx = fnamef[0]
filename_csv = filename_dx.replace('.dx', '.csv')

# write .csv file
df.to_csv(filename_csv, index = False)

# %% [code]
""" plot 10 representative spectra """
my_list = list(range(0, 174, 17))

n=-1
offset = .001
for i in my_list:
    # set file name
    fn = fnamef[i]
    # process data
    xax, tdata, dic = proc_dx(fn, dicproc)

    # plot data
    n = n+1
    plt.plot(xax,tdata + n*offset)

plt.ylim(-.001, 0.015)
plt.gca().invert_xaxis()
plt.xlim(9,4)
plt.show()
